# Supplementary material for: Identification of Patients With Elevated Urine Albumin–to-Creatinine Ratio Levels in a Type 2 Diabetes Mellitus Cohort Based on Data Submitted by Patients via a Smartphone App (SMART-Finder): Protocol for an Observational Study
Source: JMIR Res Protoc. 2023 Apr 5;12:e44996. doi: 10.2196/44996 (PMC10131896; doi:10.2196/44996)
Supplement: Multimedia Appendix 2 [file resprot_v12i1e44996_app2.xlsx]

## Sheet: DePRO CRF
	SMART Finder
	Variables, including question type, possible response options, and ranges collected in SMART-Finder.
	*The last two columns represent the implementation in the German questionnaires.
	Questionnaire 1 |General Information
	//ID	Question	Question Type	Frage*	Antwortoptionen*
		General Information		Allgemeine Informationen
		Name	Free text	Name des Arztes
		ZIP Code	Single choice	Region (PLZ)
		Year of Birth	Single choice	Geburtsjahr	1932, 1933, 1934, …, 2000, 2001, 2002, 2003, 2004
		Age	Single choice	Alter	18; 19; 20; 21; 22; 23; 24; 25; 26; 27; 28; 29; 30; 31; 32; 33; 34; 35; 36; 37; 38; 39; 40; 41; 42; 43; 44; 45; 46; 47; 48; 49; 50; 51; 52; 53; 54; 55; 56; 57; 58; 59; 60; 61; 62; 63; 64; 65; 66; 67; 68; 69; 70; 71; 72; 73; 74; 75; 76; 77; 78; 79; 80; 81; 82; 83; 84; 85; 86; 87; 88; 89; 90; >90
		Sex	Single choice	Geschlecht	weiblich; männlich; divers
		Weight (kg)	Single choice	Gewicht (kg)	<40; 40; 41; 42; 43; 44; 45; 46; 47; 48; 49; 50; 51; 52; 53; 54; 55; 56; 57; 58; 59; 60; 61; 62; 63; 64; 65; 66; 67; 68; 69; 70; 71; 72; 73; 74; 75; 76; 77; 78; 79; 80; 81; 82; 83; 84; 85; 86; 87; 88; 89; 90; 91; 92; 93; 94; 95; 96; 97; 98; 99; 100; 101; 102; 103; 104; 105; 106; 107; 108; 109; 110; 111; 112; 113; 114; 115; 116; 117; 118; 119; 120; 121; 122; 123; 124; 125; 126; 127; 128; 129; 130;…
		Height (cm)	Single choice	Größe (cm)	<140; 140; 141; 142; 143; 144; 145; 146; 147; 148; 149; 150; 151; 152; 153; 154; 155; 156; 157; 158; 159; 160; 161; 162; 163; 164; 165; 166; 167; 168; 169; 170; 171; 172; 173; 174; 175; 176; 177; 178; 179; 180; 181; 182; 183; 184; 185; 186; 187; 188; 189; 190; 191; 192; 193; 194; 195; 196; 197; 198; 199; 200; 201; 202; 203; 204; 205; 206; 207; 208; 209; 210; >210
		Last systolic blood pressure	Single choice	Letzter systolischer Blutdruckwert	<=119; 120-129; 130-139; 140-159; 160-179; >=180
		Last diastolic blood pressure	Single choice	Letzter diastolischer Blutdruckwert	<=79; 80-84; 85-89; 90-99; 100-109; >=110
		Smoking habit	Single choice	Rauchverhalten	nie, früher, derzeitig
		UACR (mg/g)	Single choice	UACR	<30; 30-300; 301-3000; >3000; hat der Arzt nicht gemessen
		eGFR (mL/min/1.73 m²)	Single choice	eGFR	<15; 15-29; 30-59; 60-89; >=90; hat der Arzt nicht gemessen
		HbA1C (%)	Single choice	HbA1C	<6,0; 6,0-6,5; 6,6-7,0; 7,1-7,5; 7,6-8,0; 8,1-8,5; 8,6-9,0; >9,0 ; hat der Arzt nicht gemessen
		Serum fasting glucose level	Single choice	Nüchternblutzucker	<100 mg/dl oder <5,6 mmol/l; 100-126 mg/dl oder 5,6-7,0 mmol/l; >126mg/dl oder >7,0 mmol/l
	Questionnaire 2 | DTSQM
	//ID		Type	Frage	Antwortoptionen
			Single choice	1. Wie zufrieden sind Sie mit Ihrer derzeitigen Behandlung?	sehr zufrieden';'5';'4';'3';'2';'1';'sehr unzufrieden'
			Single choice	2. Wie oft hatten Sie in letzter Zeit den Eindruck, dass Ihr Blutzucker inakzeptabel hoch war?	die meiste Zeit';'5';'4';'3';'2';'1';'zu keiner Zeit'
			Single choice	3. Wie oft hatten Sie in letzter Zeit den Eindruck, dass Ihr Blutzucker inakzeptabel niedrig war?	die meiste Zeit';'5';'4';'3';'2';'1';'zu keiner Zeit'
			Single choice	4. Wie praktisch/bequem finden Sie Ihre Behandlung in letzter Zeit?	sehr praktisch/bequem';'5';'4';'3';'2';'1';'sehr unpraktisch/unbequem'
			Single choice	5. Wie zufrieden sind Sie mit der Flexibilität Ihrer Behandlung in letzter Zeit?	sehr zufrieden';'5';'4';'3';'2';'1';'sehr unzufrieden'
			Single choice	6. Wie zufrieden sind Sie damit, was Sie von Ihrem Diabetes wissen und verstehen?	sehr zufrieden';'5';'4';'3';'2';'1';'sehr unzufrieden'
			Single choice	7. Würden Sie Ihre derzeitige Behandlung anderen Menschen empfehlen, die Ihre Art von Diabetes haben?	ja, ich würde die Behandlung unbedingt empfehlen';'5';'4';'3';'2';'1';'nein, ich würde die Behandlung auf keinen Fall empfehlen'
			Single choice	8. Wie zufrieden wären Sie damit, Ihre derzeitige Art der Behandlung fortzusetzen?	sehr zufrieden';'5';'4';'3';'2';'1';'sehr unzufrieden'
	Questionnaire 3 | EQ-5D-5L
	//ID		Type	Frage	Antwortoptionen
			Text	EQ-5D-5L Bitte tippen Sie auf den folgenden Bildschirmseiten die Aussage an, die Ihre Gesundheit HEUTE am besten beschreibt.
			Single choice	Beweglichkeit / Mobilität HEUTE	Ich habe keine Probleme herumzugehen; Ich habe leichte Probleme herumzugehen; Ich habe mäßige Probleme herumzugehen; Ich habe große Probleme herumzugehen; Ich bin nicht in der Lage herumzugehen
			Single choice	Für sich selbst sorgen HEUTE	Ich habe keine Probleme mich selbst zu waschen oder anzuziehen; Ich habe leichte Probleme mich selbst zu waschen oder anzuziehen; Ich habe mäßige Probleme mich selbst zu waschen oder anzuziehen; Ich habe große Probleme mich selbst zu waschen oder anzuziehen; Ich bin nicht in der Lage mich selbst zu waschen oder anzuziehen
			Single choice	Alltägliche Tätigkeiten HEUTE (z.B. Arbeit, Studium, Hausarbeit, Familien- oder Freizeitaktivitäten)	Ich habe keine Probleme, meinen alltäglichen Tätigkeiten nachzugehen; Ich habe leichte Probleme, meinen alltäglichen Tätigkeiten nachzugehen; Ich habe mäßige Probleme, meinen alltäglichen Tätigkeiten nachzugehen; Ich habe große Probleme, meinen alltäglichen Tätigkeiten nachzugehen; Ich bin nicht in der Lage, meinen alltäglichen Tätigkeiten nachzugehen
			Single choice	Schmerzen / körperliche Beschwerden HEUTE	Ich habe keine Schmerzen oder Beschwerden; Ich habe leichte Schmerzen oder Beschwerden; Ich habe mäßige Schmerzen oder Beschwerden; Ich habe starke Schmerzen oder Beschwerden; Ich habe extreme Schmerzen oder Beschwerden
			Single choice	Angst / Niedergeschlagenheit HEUTE	Ich bin nicht ängstlich oder deprimiert; Ich bin ein wenig ängstlich oder deprimiert; Ich bin mäßig ängstlich oder deprimiert; Ich bin sehr ängstlich oder deprimiert; Ich bin extrem ängstlich oder deprimiert;
			Text	Wir wollen herausfinden, wie gut oder schlecht Ihre Gesundheit HEUTE ist. Auf der nächsten Bildschirmseite sehen Sie eine Skala, die mit Zahlen von 0 bis 100 versehen ist. 100 ist die beste Gesundheit, die Sie sich vorstellen können. 0 (Null) ist die schlechteste Gesundheit, die Sie sich vorstellen können.
			Slider with display of selected value	Bitte tippen Sie den Punkt auf der Skala an, der Ihre Gesundheit HEUTE am besten beschreibt.	0 = Schlechteste Gesundheit, die Sie sich vorstellen können; 100 = Beste Gesundheit, die Sie sich vorstellen können.
